# Supplementary material for: Measuring Recovery and Understanding Long-Term Deficits in Balance, Ankle Mobility and Hip Strength in People after an Open Reduction and Internal Fixation of Bimalleolar Fracture and Their Impact on Functionality: A 12-Month Longitudinal Study
Source: J Clin Med. 2022 Apr 30;11(9):2539. doi: 10.3390/jcm11092539 (PMC9101534; doi:10.3390/jcm11092539)
Supplement: Supplementary file 1 [file jcm-11-02539-s001.zip]

Archive with 2 entries (2 files):
- table S1. Suplementary information.pdf
- Table S2. Suplementary information.pdf
